# Supplementary material for: Nickase fidelity drives EvolvR-mediated diversification in mammalian cells
Source: Nat Commun. 2025 Apr 19;16:3723. doi: 10.1038/s41467-025-58414-0 (PMC12009436; doi:10.1038/s41467-025-58414-0)
Supplement: Supplementary file 3 — Supplementary Data 1 [file 41467_2025_58414_MOESM3_ESM.xlsx]

## Sheet: Sheet1
gRNA label	Relevant Figures	Forward oligonucleotide	Reverse Oligonucleotide
gBFP15, 20 nt gBFP15	1d, 1e, 1f, 1g, 3b, 3c, 3d, 3e, Supplementary Fig. 6a-b	CACCATGGGTCAGGGTGGTCACGA	AAACTCGTGACCACCCTGACCCAT
off target (SpCas9)	1d, 1e, 1f	CACCGGGGCCACTAGGGACAGGAT	AAACATCCTGTCCCTAGTGGCCCC
gM2K.1	2a, 2b, 2c, 2d, Supplementary Fig. 4a-b	CACCTGGAGGGCTTGACATCTGCA	AAACTGCAGATGTCAAGCCCTCCA
gM2K.2	2a, 2b, 2c, 2d, Supplementary Fig. 4a-b	CACCTCTGTGACTTTGGGGTCAGC	AAACGCTGACCCCAAAGTCACAGA
gM2K.3	2a, 2b, 2c, 2d, Supplementary Fig. 4a-b	CACCCGGGCAGCTCATCGACTCCA	AAACTGGAGTCGATGAGCTGCCCG
gBFP45	2a, 2b, 2c, 2d, Supplementary Fig. 4a-b	CACCCCGGCAAGCTGCCGGTGCCC	AAACGGGCACCGGCAGCTTGCCGG
20G nt gBFP3	Supplementary Fig. 6a-b	CACCGGCACTGCACGCCATGGGTCA	AAACTGACCCATGGCGTGCAGTGCC
20 nt gBFP3	Supplementary Fig. 6a-b	CACCGCACTGCACGCCATGGGTCA	AAACTGACCCATGGCGTGCAGTGC
19 nt gBFP3	Supplementary Fig. 6a-b	CACCACTGCACGCCATGGGTCA	AAACTGACCCATGGCGTGCAGT
20G nt gBFP15	Supplementary Fig. 6a-b	CACCGATGGGTCAGGGTGGTCACGA	AAACTCGTGACCACCCTGACCCATC
18 nt gBFP15	Supplementary Fig. 6a-b	CACCGGGTCAGGGTGGTCACGA	AAACTCGTGACCACCCTGACCC
1T	Supplementary Fig. 7a,c	CACCGGTCAGGGTGGTCACGAGGGT	CAACACCCTCGTGACCACCCTGACC
2T	Supplementary Fig. 7a,c	CACCGGGTCAGGGTGGTCACGAGGG	CAACCCCTCGTGACCACCCTGACCC
3T	Supplementary Fig. 7a,c	CACCTGGCCCACCCTCGTGACCACC	CAACGGTGGTCACGAGGGTGGGCCA
4T	Supplementary Fig. 7a,c	CACCGGCCCACCCTCGTGACCACCC	CAACGGGTGGTCACGAGGGTGGGCC
5T	Supplementary Fig. 7a,c	CACCGCCCACCCTCGTGACCACCCT	CAACAGGGTGGTCACGAGGGTGGGC
6T	Supplementary Fig. 7a,c	CACCTGCACGCCATGGGTCAGGGTG	CAACCACCCTGACCCATGGCGTGCA
7T	Supplementary Fig. 7a,c	CACCACTGCACGCCATGGGTCAGGG	CAACCCCTGACCCATGGCGTGCAGT
8T	Supplementary Fig. 7a,c	CACCCCCTCGTGACCACCCTGACCC	CAACGGGTCAGGGTGGTCACGAGGG
9T	Supplementary Fig. 7a,c	CACCCGTGACCACCCTGACCCATGG	CAACCCATGGGTCAGGGTGGTCACG
10T	Supplementary Fig. 7a,c	CACCGGCTGAAGCACTGCACGCCAT	CAACATGGCGTGCAGTGCTTCAGCC
11T	Supplementary Fig. 7a,c	CACCCCACCCTGACCCATGGCGTGC	CAACGCACGCCATGGGTCAGGGTGG
12T	Supplementary Fig. 7a,c	CACCCCCTGACCCATGGCGTGCAGT	CAACACTGCACGCCATGGGTCAGGG
13T	Supplementary Fig. 7a,c	CACCGGGTAGCGGCTGAAGCACTGC	CAACGCAGTGCTTCAGCCGCTACCC
14T	Supplementary Fig. 7a,c	CACCGGGGTAGCGGCTGAAGCACTG	CAACCAGTGCTTCAGCCGCTACCCC
15T	Supplementary Fig. 7a,c	CACCTGACCCATGGCGTGCAGTGCT	CAACAGCACTGCACGCCATGGGTCA
16T	Supplementary Fig. 7a,c	CACCGACCCATGGCGTGCAGTGCTT	CAACAAGCACTGCACGCCATGGGTC
17T	Supplementary Fig. 7a,c	CACCTCGGGGTAGCGGCTGAAGCAC	CAACGTGCTTCAGCCGCTACCCCGA
18T	Supplementary Fig. 7a,c	CACCCCCATGGCGTGCAGTGCTTCA	CAACTGAAGCACTGCACGCCATGGG
19T	Supplementary Fig. 7a,c	CACCATGGCGTGCAGTGCTTCAGCC	CAACGGCTGAAGCACTGCACGCCAT
20T	Supplementary Fig. 7a,c	CACCTGGCGTGCAGTGCTTCAGCCG	CAACCGGCTGAAGCACTGCACGCCA
21T	Supplementary Fig. 7a,c	CACCGGCGTGCAGTGCTTCAGCCGC	CAACGCGGCTGAAGCACTGCACGCC
22T	Supplementary Fig. 7a,c	CACCGCGTGCAGTGCTTCAGCCGCT	CAACAGCGGCTGAAGCACTGCACGC
1	Supplementary Fig. 7a,c	CACCTGGGTCAGGGTGGTCACGAGGGT	CAACACCCTCGTGACCACCCTGACCCA
2	Supplementary Fig. 7a,c	CACCATGGGTCAGGGTGGTCACGAGGG	CAACCCCTCGTGACCACCCTGACCCAT
3	Supplementary Fig. 7a,c	CACCCCTGGCCCACCCTCGTGACCACC	CAACGGTGGTCACGAGGGTGGGCCAGG
4	Supplementary Fig. 7a,c	CACCCTGGCCCACCCTCGTGACCACCC	CAACGGGTGGTCACGAGGGTGGGCCAG
5	Supplementary Fig. 7a,c	CACCTGGCCCACCCTCGTGACCACCCT	CAACAGGGTGGTCACGAGGGTGGGCCA
6	Supplementary Fig. 7a,c	CACCACTGCACGCCATGGGTCAGGGTG	CAACCACCCTGACCCATGGCGTGCAGT
7	Supplementary Fig. 7a,c	CACCGCACTGCACGCCATGGGTCAGGG	CAACCCCTGACCCATGGCGTGCAGTGC
8	Supplementary Fig. 7a,c	CACCCACCCTCGTGACCACCCTGACCC	CAACGGGTCAGGGTGGTCACGAGGGTG
9	Supplementary Fig. 7a,c	CACCCTCGTGACCACCCTGACCCATGG	CAACCCATGGGTCAGGGTGGTCACGAG
10	Supplementary Fig. 7a,c	CACCGCGGCTGAAGCACTGCACGCCAT	CAACATGGCGTGCAGTGCTTCAGCCGC
11	Supplementary Fig. 7a,c	CACCGACCACCCTGACCCATGGCGTGC	CAACGCACGCCATGGGTCAGGGTGGTC
12	Supplementary Fig. 7a,c	CACCCACCCTGACCCATGGCGTGCAGT	CAACACTGCACGCCATGGGTCAGGGTG
13	Supplementary Fig. 7a,c	CACCCGGGGTAGCGGCTGAAGCACTGC	CAACGCAGTGCTTCAGCCGCTACCCCG
14	Supplementary Fig. 7a,c	CACCTCGGGGTAGCGGCTGAAGCACTG	CAACCAGTGCTTCAGCCGCTACCCCGA
15	Supplementary Fig. 7a,c	CACCCCTGACCCATGGCGTGCAGTGCT	CAACAGCACTGCACGCCATGGGTCAGG
16	Supplementary Fig. 7a,c	CACCCTGACCCATGGCGTGCAGTGCTT	CAACAAGCACTGCACGCCATGGGTCAG
17	Supplementary Fig. 7a,c	CACCGGTCGGGGTAGCGGCTGAAGCAC	CAACGTGCTTCAGCCGCTACCCCGACC
18	Supplementary Fig. 7a,c	CACCGACCCATGGCGTGCAGTGCTTCA	CAACTGAAGCACTGCACGCCATGGGTC
19	Supplementary Fig. 7a,c	CACCCCATGGCGTGCAGTGCTTCAGCC	CAACGGCTGAAGCACTGCACGCCATGG
20	Supplementary Fig. 7a,c	CACCCATGGCGTGCAGTGCTTCAGCCG	CAACCGGCTGAAGCACTGCACGCCATG
21	Supplementary Fig. 7a,c	CACCATGGCGTGCAGTGCTTCAGCCGC	CAACGCGGCTGAAGCACTGCACGCCAT
22	Supplementary Fig. 7a,c	CACCTGGCGTGCAGTGCTTCAGCCGCT	CAACAGCGGCTGAAGCACTGCACGCCA
off target (Nme2Cas9)	Supplementary Fig. 7a,c	CACCGGGGCCACTAGGGACAGGATTGG	CAACCCAATCCTGTCCCTAGTGGCCCC
23	Supplementary Fig. 7b,d	CACCGGTGGTCACGAGGGTGGGCC	AAACGGCCCACCCTCGTGACCACC
24	Supplementary Fig. 7b,d	CACCGGGTGGTCACGAGGGTGGGC	AAACGCCCACCCTCGTGACCACCC
25	Supplementary Fig. 7b,d	CACCGGTCAGGGTGGTCACGAGGG	AAACCCCTCGTGACCACCCTGACC
26	Supplementary Fig. 7b,d	CACCGGGTCAGGGTGGTCACGAGG	AAACCCTCGTGACCACCCTGACCC
27	Supplementary Fig. 7b,d	CACCCATGGGTCAGGGTGGTCACG	AAACCGTGACCACCCTGACCCATG
28	Supplementary Fig. 7b,d	CACCCCATGGGTCAGGGTGGTCAC	AAACGTGACCACCCTGACCCATGG
29	Supplementary Fig. 7b,d	CACCACTGCACGCCATGGGTCAGG	AAACCCTGACCCATGGCGTGCAGT
30	Supplementary Fig. 7b,d	CACCCCTCGTGACCACCCTGACCC	AAACGGGTCAGGGTGGTCACGAGG
31	Supplementary Fig. 7b,d	CACCAGCACTGCACGCCATGGGTC	AAACGACCCATGGCGTGCAGTGCT
32	Supplementary Fig. 7b,d	CACCAAGCACTGCACGCCATGGGT	AAACACCCATGGCGTGCAGTGCTT
33	Supplementary Fig. 7b,d	CACCGGCTGAAGCACTGCACGCCA	AAACTGGCGTGCAGTGCTTCAGCC
34	Supplementary Fig. 7b,d	CACCCGGCTGAAGCACTGCACGCC	AAACGGCGTGCAGTGCTTCAGCCG
23T	Supplementary Fig. 7b,d	CACCTGGTCACGAGGGTGGGCC	AAACGGCCCACCCTCGTGACCA
24T	Supplementary Fig. 7b,d	CACCGTGGTCACGAGGGTGGGC	AAACGCCCACCCTCGTGACCAC
25T	Supplementary Fig. 7b,d	CACCTCAGGGTGGTCACGAGGG	AAACCCCTCGTGACCACCCTGA
26T	Supplementary Fig. 7b,d	CACCGTCAGGGTGGTCACGAGG	AAACCCTCGTGACCACCCTGAC
27T	Supplementary Fig. 7b,d	CACCTGGGTCAGGGTGGTCACG	AAACCGTGACCACCCTGACCCA
28T	Supplementary Fig. 7b,d	CACCATGGGTCAGGGTGGTCAC	AAACGTGACCACCCTGACCCAT
29T	Supplementary Fig. 7b,d	CACCTGCACGCCATGGGTCAGG	AAACCCTGACCCATGGCGTGCA
30T	Supplementary Fig. 7b,d	CACCTCGTGACCACCCTGACCC	AAACGGGTCAGGGTGGTCACGA
31T	Supplementary Fig. 7b,d	CACCCACTGCACGCCATGGGTC	AAACGACCCATGGCGTGCAGTG
32T	Supplementary Fig. 7b,d	CACCGCACTGCACGCCATGGGT	AAACACCCATGGCGTGCAGTGC
33T	Supplementary Fig. 7b,d	CACCCTGAAGCACTGCACGCCA	AAACTGGCGTGCAGTGCTTCAG
34T	Supplementary Fig. 7b,d	CACCGCTGAAGCACTGCACGCC	AAACGGCGTGCAGTGCTTCAGC
1.1	Supplementary Fig. 8b,c	CACCTCAGGGTGGTCACGAGGG	AAACCCCTCGTGACCACCCTGA
1.2	Supplementary Fig. 8b,c	CACCGTCAGGGTGGTCACGAGGG	AAACCCCTCGTGACCACCCTGAC
1.3	Supplementary Fig. 8b,c	CACCGGTCAGGGTGGTCACGAGGG	AAACCCCTCGTGACCACCCTGACC
1.4	Supplementary Fig. 8b,c, Supplementary Fig. 9a,b	CACCGGGTCAGGGTGGTCACGAGGG	AAACCCCTCGTGACCACCCTGACCC
2.1	Supplementary Fig. 8b,c	CACCGTCAGGGTGGTCACGAGG	AAACCCTCGTGACCACCCTGAC
2.2	Supplementary Fig. 8b,c	CACCGGTCAGGGTGGTCACGAGG	AAACCCTCGTGACCACCCTGACC
2.3	Supplementary Fig. 8b,c	CACCGGGTCAGGGTGGTCACGAGG	AAACCCTCGTGACCACCCTGACCC
2.4	Supplementary Fig. 8b,c	CACCTGGGTCAGGGTGGTCACGAGG	AAACCCTCGTGACCACCCTGACCCA
2.5	Supplementary Fig. 8b,c	CACCGTGGGTCAGGGTGGTCACGAGG	AAACCCTCGTGACCACCCTGACCCAC
3.1	Supplementary Fig. 8b,c	CACCTGGGTCAGGGTGGTCACG	AAACCGTGACCACCCTGACCCA
3.2	Supplementary Fig. 8b,c	CACCGTGGGTCAGGGTGGTCACG	AAACCGTGACCACCCTGACCCAC
3.3	Supplementary Fig. 8b,c	CACCATGGGTCAGGGTGGTCACG	AAACCGTGACCACCCTGACCCAT
3.4	Supplementary Fig. 8b,c	CACCCATGGGTCAGGGTGGTCACG	AAACCGTGACCACCCTGACCCATG
3.5	Supplementary Fig. 8b,c, Supplementary Fig. 9a,b	CACCGCATGGGTCAGGGTGGTCACG	AAACCGTGACCACCCTGACCCATGC
3.6	Supplementary Fig. 8b,c, Supplementary Fig. 9a,b	CACCCCATGGGTCAGGGTGGTCACG	AAACCGTGACCACCCTGACCCATGG
3.7	Supplementary Fig. 8b,c	CACCGCCATGGGTCAGGGTGGTCACG	AAACCGTGACCACCCTGACCCATGGC
4.1	Supplementary Fig. 8b,c	CACCTGCACGCCATGGGTCAGG	AAACCCTGACCCATGGCGTGCA
4.2	Supplementary Fig. 8b,c	CACCGTGCACGCCATGGGTCAGG	AAACCCTGACCCATGGCGTGCAC
4.3	Supplementary Fig. 8b,c	CACCCTGCACGCCATGGGTCAGG	AAACCCTGACCCATGGCGTGCAG
4.4	Supplementary Fig. 8b,c	CACCGCTGCACGCCATGGGTCAGG	AAACCCTGACCCATGGCGTGCAGC
4.5	Supplementary Fig. 8b,c	CACCACTGCACGCCATGGGTCAGG	AAACCCTGACCCATGGCGTGCAGT
4.6	Supplementary Fig. 8b,c	CACCCACTGCACGCCATGGGTCAGG	AAACCCTGACCCATGGCGTGCAGTG
4.7	Supplementary Fig. 8b,c	CACCGCACTGCACGCCATGGGTCAGG	AAACCCTGACCCATGGCGTGCAGTGC
5.1	Supplementary Fig. 8b,c	CACCCACTGCACGCCATGGGTC	AAACGACCCATGGCGTGCAGTG
5.2	Supplementary Fig. 8b,c	CACCGCACTGCACGCCATGGGTC	AAACGACCCATGGCGTGCAGTGC
5.3	Supplementary Fig. 8b,c	CACCAGCACTGCACGCCATGGGTC	AAACGACCCATGGCGTGCAGTGCT
5.4	Supplementary Fig. 8b,c	CACCAAGCACTGCACGCCATGGGTC	AAACGACCCATGGCGTGCAGTGCTT
6.1	Supplementary Fig. 8b,c	CACCGCACTGCACGCCATGGGT	AAACACCCATGGCGTGCAGTGC
6.2	Supplementary Fig. 8b,c	CACCAGCACTGCACGCCATGGGT	AAACACCCATGGCGTGCAGTGCT
6.3	Supplementary Fig. 8b,c	CACCAAGCACTGCACGCCATGGGT	AAACACCCATGGCGTGCAGTGCTT
6.4	Supplementary Fig. 8b,c, Supplementary Fig. 9a,b	CACCGAAGCACTGCACGCCATGGGT	AAACACCCATGGCGTGCAGTGCTTC
7.1	Supplementary Fig. 8b,c	CACCCTGAAGCACTGCACGCCA	AAACTGGCGTGCAGTGCTTCAG
7.2	Supplementary Fig. 8b,c	CACCGCTGAAGCACTGCACGCCA	AAACTGGCGTGCAGTGCTTCAGC
7.3	Supplementary Fig. 8b,c	CACCGGCTGAAGCACTGCACGCCA	AAACTGGCGTGCAGTGCTTCAGCC
7.4	Supplementary Fig. 8b,c	CACCCGGCTGAAGCACTGCACGCCA	AAACTGGCGTGCAGTGCTTCAGCCG
7.5	Supplementary Fig. 8b,c	CACCGCGGCTGAAGCACTGCACGCCA	AAACTGGCGTGCAGTGCTTCAGCCGC
8.1	Supplementary Fig. 8b,c	CACCGCTGAAGCACTGCACGCC	AAACGGCGTGCAGTGCTTCAGC
8.2	Supplementary Fig. 8b,c	CACCGGCTGAAGCACTGCACGCC	AAACGGCGTGCAGTGCTTCAGCC
8.3	Supplementary Fig. 8b,c	CACCCGGCTGAAGCACTGCACGCC	AAACGGCGTGCAGTGCTTCAGCCG
8.4	Supplementary Fig. 8b,c	CACCGCGGCTGAAGCACTGCACGCC	AAACGGCGTGCAGTGCTTCAGCCGC
1.4mm	Supplementary Fig. 9a,b	CACCAGGTCAGGGTGGTCACGAGGG	AAACCCCTCGTGACCACCCTGACCT
4.5mm	Supplementary Fig. 9a,b	CACCGACTGCACGCCATGGGTCAGG	AAACCCTGACCCATGGCGTGCAGTC
6.3mm	Supplementary Fig. 9a,b	CACCAAAGCACTGCACGCCATGGGT	AAACACCCATGGCGTGCAGTGCTTT
-19 sense 21 nt 5'G	1b, 1c, Supplementary Fig. 10a,b,c	CACCGGTCAGGGTGGTCACGAGGGT	AAACACCCTCGTGACCACCCTGACC
-18 sense 21 nt 5'G	1b, 1c, Supplementary Fig. 10a,b,c	CACCGGGTCAGGGTGGTCACGAGGG	AAACCCCTCGTGACCACCCTGACCC
-17 sense 22 nt 5'g	1b, 1c, Supplementary Fig. 10a,b,c	CACCGTGGGTCAGGGTGGTCACGAGG	AAACCCTCGTGACCACCCTGACCCAC
-15 sense 22 nt 5'g	1b, 1c, Supplementary Fig. 10a,b,c	CACCGACGCCATGGGTCAGGGTGGTC	AAACGACCACCCTGACCCATGGCGTC
-14 sense 22 nt 5'G	4b, 4c, 4d, 4e, 4f, 4g, Supplementary Fig. 10a,b,c	CACCGCCATGGGTCAGGGTGGTCACG	AAACCGTGACCACCCTGACCCATGGC
-13 sense 21 nt 5'G	1b, 1c, Supplementary Fig. 10a,b,c	CACCGCCATGGGTCAGGGTGGTCAC	AAACGTGACCACCCTGACCCATGGC
-11 sense 22 nt 5'g	1b, 1c, Supplementary Fig. 10a,b,c	CACCGAGCACTGCACGCCATGGGTCA	AAACTGACCCATGGCGTGCAGTGCTC
-6 sense 22 nt 5'g	1b, 1c, Supplementary Fig. 10a,b,c	CACCGACTGCACGCCATGGGTCAGGG	AAACCCCTGACCCATGGCGTGCAGTC
-5 sense 22 nt 5'G	1b, 1c, Supplementary Fig. 10a,b,c	CACCGCACTGCACGCCATGGGTCAGG	AAACCCTGACCCATGGCGTGCAGTGC
-3 sense 22 nt 5'g	1b, 1c, Supplementary Fig. 10a,b,c	CACCGCCTCGTGACCACCCTGACCCA	AAACTGGGTCAGGGTGGTCACGAGGC
-2 sense 22 nt 5'G	1b, 1c, Supplementary Fig. 10a,b,c	CACCGAAGCACTGCACGCCATGGGTC	AAACGACCCATGGCGTGCAGTGCTTC
-1 sense 21 nt 5'G	4b, 4c, 4d, 4e, 4g, Supplementary Fig. 10a,b,c	CACCGAAGCACTGCACGCCATGGGT	AAACACCCATGGCGTGCAGTGCTTC
3 sense 21 nt 5'G	1b, 1c, Supplementary Fig. 10a,b,c	CACCGGCTGAAGCACTGCACGCCAT	AAACATGGCGTGCAGTGCTTCAGCC
4 sense 22 nt 5'G	1b, 1c, Supplementary Fig. 10a,b,c	CACCGCGGCTGAAGCACTGCACGCCA	AAACTGGCGTGCAGTGCTTCAGCCGC
5 sense 21 nt 5'G	1b, 1c, Supplementary Fig. 10a,b,c	CACCGCGGCTGAAGCACTGCACGCC	AAACGGCGTGCAGTGCTTCAGCCGC
10 sense 21 nt 5'G	1b, 1c, Supplementary Fig. 10a,b,c	CACCGGGTAGCGGCTGAAGCACTGC	AAACGCAGTGCTTCAGCCGCTACCC
17 antisense 22 nt 5'g	1b, 1c, Supplementary Fig. 10a,b,c	CACCGCCATGGCGTGCAGTGCTTCAG	AAACCTGAAGCACTGCACGCCATGGC
14 antisense 21 nt 5'G	4b, 4c, 4d, 4e, 4g, Supplementary Fig. 10a,b,c	CACCGACCCATGGCGTGCAGTGCTT	AAACAAGCACTGCACGCCATGGGTC
8 antisense 21 nt 5'g	1b, 1c, Supplementary Fig. 10a,b,c	CACCACCACCCTGACCCATGGCGTG	AAACCACGCCATGGGTCAGGGTGGT
6 antisense 22 nt 5'G	1b, 1c, Supplementary Fig. 10a,b,c	CACCCCATGGCGTGCAGTGCTTCAG	AAACCTGAAGCACTGCACGCCATGG
3 antisense 21 nt 5'G	1b, 1c, Supplementary Fig. 10a,b,c	CACCGTGACCACCCTGACCCATGGC	AAACGCCATGGGTCAGGGTGGTCAC
1 antisense 22 nt 5'g	1b, 1c, Supplementary Fig. 10a,b,c	CACCGACCACCCTGACCCATGGCGTG	AAACCACGCCATGGGTCAGGGTGGTC
-1 antisense 22 nt 5'g	1b, 1c, Supplementary Fig. 10a,b,c	CACCGTCGTGACCACCCTGACCCATG	AAACCATGGGTCAGGGTGGTCACGAC
-2 antisense 22 nt 5'g	1b, 1c, Supplementary Fig. 10a,b,c	CACCGCCCTCGTGACCACCCTGACCC	AAACGGGTCAGGGTGGTCACGAGGGC
off target (SlugCas9)	4d, 4e, Supplemental Fig. 8b,c, Supplemental Fig. 9a,b, Supplementary Fig. 10b,c	CACCTGGGGCCACTAGGGACAGGA	AAACTCCTGTCCCTAGTGGCCCCA
