# Supplementary material for: Nickase fidelity drives EvolvR-mediated diversification in mammalian cells
Source: Nat Commun. 2025 Apr 19;16:3723. doi: 10.1038/s41467-025-58414-0 (PMC12009436; doi:10.1038/s41467-025-58414-0)
Supplement: Supplementary file 6 — Source Data [file 41467_2025_58414_MOESM6_ESM.xlsx]

## Sheet: 1d
	Condition	% GFP + cells
	PolI5M_R1	0
	PolI5M_R2	0
	PolI5M_R3	0
	dCas9-PolI5M_R1	0.00271296
	dCas9-PolI5M_R2	0.00592593
	dCas9-PolI5M_R3	0
	enCas9_R1	0.00520833
	enCas9_R2	0.00578125
	enCas9_R3	0.00279687
	enCas9(H840A)-PolI5M_R1	0
	enCas9(H840A)-PolI5M_R2	0.00329193
	enCas9(H840A)-PolI5M_R3	0
	enCas9-PolI3M_R1	0.0798726
	enCas9-PolI3M_R2	0.292994
	enCas9-PolI3M_R3	0.0220382
	enCas9-PolI5M_R1	0.0383969
	enCas9-PolI5M_R2	0.0839695
	enCas9-PolI5M_R3	0.0992366
	enCas9-PolI5M off target_R1	0
	enCas9-PolI5M off target_R2	0
	enCas9-PolI5M off target_R3	0
	enCas9-PolI5MŒî_R1	0.103448
	enCas9-PolI5MŒî_R2	0.193966
	enCas9-PolI5MŒî_R3	0.150862
	mCherry only_R1	0
	mCherry only_R2	0
	mCherry only_R3	0.00175342
	nCas9-PolI5M_R1	0.00202016
	nCas9-PolI5M_R2	0
	nCas9-PolI5M_R3	0.0278226

## Sheet: 1e
	Total substitution frequency within 40 bp of the nick
	enCas9-PolI5MΔ + gBFP15	Off target	Untransfected
Replicate 1	0.00623507	0.000898264	3.32754e-05
Replicate 2	0.0055186	0.000369609	0.000123165

## Sheet: 1f
		Total Substitution Frequency Per Position
	cDNA Position	enCas9-PolI5MΔ off target R1	enCas9-PolI5MΔ off target R2	enCas9-PolI5MΔ + gBFP15 R1	enCas9-PolI5MΔ + gBFP15 R2
	161	0	0	0	0
	162	0	1.95366e-05	0.000352266	3.4873e-05
	163	1.06842e-05	1.29497e-05	0	0
	164	1.40585e-05	2.46824e-05	1.26308e-05	0
	165	8.424e-05	5.03765e-05	0	1.09502e-05
	166	1.14409e-05	0	1.62541e-05	0
	167	0	0	1.72505e-05	0
	168	0	0	1.96878e-05	2.04727e-05
	169	0	0	1.13445e-05	4.18752e-05
	170	0	0	0	0
	171	2.13688e-05	0	3.88856e-05	2.00079e-05
	172	0	0	2.2873e-05	1.45991e-05
	173	1.73036e-05	2.42186e-05	3.74719e-05	4.85869e-05
	174	1.05154e-05	0	0	0
	175	2.84233e-05	0	0	6.94531e-05
	176	0	0	0	0.00197259
	177	1.11554e-05	2.64342e-05	8.47746e-05	3.52476e-05
	178	3.83975e-05	1.43501e-05	3.18996e-05	5.64115e-05
	179	0	0	1.07124e-05	4.42791e-05
	180	3.00757e-05	0	4.4426e-05	0
	181	0	0	1.44065e-05	4.05986e-05
	182	1.35936e-05	3.86731e-05	0	1.12782e-05
	183	0	1.86394e-05	7.6159e-05	2.25718e-05
	184	1.53264e-05	0	3.58807e-05	5.81974e-05
	185	3.61927e-05	4.37619e-05	0.000114902	0.000513241
	186	0	1.32475e-05	0.000162624	0.000100699
	187	0	0	0	0.000277834
	188	0	0	0	0
	189	0.000187411	2.44204e-05	0.000196857	1.69334e-05
	190	2.67725e-05	0	0	5.88923e-05
	191	0	0	0	0
	192	1.99766e-05	1.07062e-05	1.94644e-05	0.00037942
	193	1.46226e-05	2.55197e-05	0.0001532	0.000218512
	194	0	0	1.51781e-05	0
	195	0	0	0.00079172	0.00110223
	196	1.09423e-05	0	6.06898e-05	1.11768e-05
	197	5.87128e-05	2.91699e-05	0	0
	198	0	0	0	0.000611269
	199	5.85396e-05	0	0.000309297	0.000372872
	200	0	0	0.000194675	0.000447263
	201	2.76528e-05	0	0.000274375	0.000119215
	202	0	0	2.43572e-05	4.79474e-05
	203	2.04672e-05	0	1.71591e-05	4.48014e-05
	204	0	1.12111e-05	0	2.31109e-05
	205	0	1.07064e-05	4.71206e-05	0.000125848
	206	0	0	0.00298459	0.000308811
	207	2.98426e-05	1.33465e-05	7.78666e-05	0.000144446
	208	0	0	4.24192e-05	0
	209	0	0	0	1.16055e-05
	210	0	1.43662e-05	0.000118185	1.44432e-05
	211	0	2.14095e-05	0	0.000102126
	212	1.44032e-05	1.04303e-05	1.42782e-05	1.98779e-05
	213	1.42212e-05	2.0831e-05	3.82108e-05	1.65813e-05
	214	0	0	3.32646e-05	0
	215	0	0	0	0
	216	0	0	2.23655e-05	0
	217	7.20819e-05	3.39372e-05	8.97777e-05	0
	218	5.8954e-05	3.76425e-05	0.000238459	3.33056e-05
	219	0	1.02837e-05	5.36624e-05	1.545e-05
	220	0	0	2.98832e-05	9.49637e-05
	221	4.596e-05	1.77324e-05	0	0.000140572
	222	0.00020151	0	9.69869e-05	2.86043e-05
	223	0	0	0	9.21442e-05
	224	0	0	0	1.15801e-05
	225	0	2.08867e-05	1.34974e-05	1.28325e-05
	226	0	0	1.4308e-05	0
	227	0	0	2.70189e-05	1.04034e-05
	228	0	0	2.95556e-05	6.62433e-05
	229	0	1.78487e-05	0	1.2978e-05
	230	1.04322e-05	1.21303e-05	3.37615e-05	0
	231	0	0	1.38257e-05	1.02439e-05
	232	0	1.31129e-05	1.31864e-05	1.49286e-05
	233	0	0	0	2.37049e-05
	234	0	2.60888e-05	2.00154e-05	0
	235	0	0	5.21021e-05	0
	236	3.92941e-05	0	0	1.49101e-05
	237	0	1.04887e-05	9.16066e-05	2.0521e-05
	238	0	0	6.27399e-05	0
	239	0	0	0	0
	240	3.08812e-05	1.23296e-05	3.66002e-05	3.16848e-05
	241	0	2.55981e-05	2.54466e-05	0.00010983
	242	0	0	0	0
	243	2.64536e-05	1.18305e-05	7.03756e-05	1.17901e-05
	244	0	0	1.06924e-05	0
	245	0	0	0	9.28916e-05
	246	0	0	2.40319e-05	0
	247	0	0	1.03886e-05	1.59724e-05
	248	3.12796e-05	1.36471e-05	1.18863e-05	7.7977e-05
	249	2.01774e-05	0	0	5.06766e-05
	250	1.42363e-05	0	0	0
	251	0	0	1.86854e-05	1.7225e-05
	252	6.09164e-05	1.99356e-05	0	0
	253	1.36803e-05	1.04617e-05	1.75961e-05	0
	254	2.07801e-05	2.60017e-05	1.21477e-05	3.01803e-05
	255	0	1.01069e-05	4.11793e-05	1.44666e-05
	256	1.09162e-05	0	0	0
	257	0	0	0	0
	258	4.4954e-05	0	0.00031021	8.16671e-05
	259	1.04256e-05	0	0	1.3196e-05
	260	0	0	0	2.29036e-05
	261	0	0	2.84856e-05	1.38674e-05
	262	1.02728e-05	4.47526e-05	1.52611e-05	4.27982e-05
	263	0	0	1.56247e-05	2.65778e-05
	264	0	2.81498e-05	3.48761e-05	0
	265	0	0	3.3186e-05	3.9927e-05
	266	0	0	0	0.000248022
	267	0	0	2.15922e-05	0
	268	2.07129e-05	0.000170054	0	2.30061e-05
	269	1.18336e-05	0	2.14677e-05	1.25211e-05
	270	0	1.40267e-05	3.48843e-05	1.39508e-05
	271	3.09157e-05	1.24676e-05	1.79213e-05	0
	272	0	0	0	0
	273	2.1564e-05	0	3.68453e-05	0
	274	1.39736e-05	0	2.76706e-05	0

## Sheet: 1g
		Substituted base
		A	T	C	G
Reference Base	A		0.0392157	0	0.0784314
	T	0.0490196		0.0980392	0.0294118
	C	0.186275	0.166667		0.0686275
	G	0.127451	0.107843	0.0490196

## Sheet: 2d
	Cell-free plate
	Relative luminescence units	20	29	15	17	24	24	17	14	19	17	18	13
		21	19	20	23	14	14	12	23	22	26	28	17
		14	12	29	25	19	14	10	18	13	22	16	16
		17	19	14	25	18	25	19	16	15	18	20	18
		20	29	16	12	24	23	31	26	24	24	20	17
		26	14	19	29	22	14	12	22	19	19	30	14
		31	20	17	18	24	16	12	13	14	19	18	18
		19	17	16	20	19	13	18	18	26	16	20	16
	μM Selumetinib	WT	WT	WT	V211D	V211D	V211D	V211H	V211H	V211H	G213C Q214P	G213C Q214P	G213C Q214P	V211H G213C Q214P	V211H G213C Q214P	V211H G213C Q214P	+S212	+S212	+S212	V211H +S212 G213C Q214P	V211H +S212 G213C Q214P	V211H +S212 G213C Q214P
Relative luminescence units	25	15307	5964	3574	31914	49226	44564	26546	32171	47626	36180	32833	39900	283489	268599	278137	32751	37518	14451	5962	10627	11728
	5	16445	9282	8974	101540	82294	88003	84392	108463	83587	101254	89399	72312	410236	543623	467761	49806	53778	24034	26931	22428	25370
	1	15540	2789	2696	50152	54059	43303	69188	100749	47958	94567	111313	64329	225212	266232	522073	35949	44130	22689	7365	7746	354
	0.2	20012	3860	5063	51885	48421	47931	79020	109419	55633	68522	153610	105319	301128	454933	461926	23868	28597	22115	9049	7162	6171
	0.04	42036	16911	7232	48564	53720	43429	128786	116915	59361	2849	248943	215819	429265	434219	494662	31238	32308	27342	1544	2980	1161
	0.008	72794	22669	23769	48573	55648	54175	115800	137764	42475	1723	97199	182202	439942	457654	517383	35582	32803	36023	12009	18365	284
		WT	WT	WT	V211D	V211D	V211D	V211H	V211H	V211H	G213C Q214P	G213C Q214P	G213C Q214P	V211H G213C Q214P	V211H G213C Q214P	V211H G213C Q214P	+S212	+S212	+S212	V211H +S212 G213C Q214P	V211H +S212 G213C Q214P	V211H +S212 G213C Q214P
Relative luminescence units	25	61366	48895	32011	3360	4288	3762	21972	26694	40808	30777	30623	30186	9822	9224	9877	7434	7588	4358	2238	2997	2815
	5	75483	84873	67796	7051	6713	5993	20304	22061	24532	44182	42230	35019	14140	18773	17081	12430	14180	8513	8828	8280	8170
	1	49751	30560	26640	3204	3415	3511	9996	11371	11583	24264	25561	19189	7865	9039	11673	6651	8715	5882	3466	3784	799
	0.2	31618	31004	31500	3509	3872	3701	8642	11085	9826	18847	22580	14994	8453	11866	10866	5493	7189	5492	2828	2559	3670
	0.04	51906	37969	34368	3715	3883	3843	11033	10172	9622	4088	31196	25542	11060	10859	10898	7435	7549	5381	834	1433	1095
	0.008	46461	44618	43456	4364	4087	3942	10484	13240	9384	3038	26738	30653	15777	16171	14838	9754	7769	7707	4076	5795	783
Mean cell-free background
19.1875
		WT	WT	WT	V211D	V211D	V211D	V211H	V211H	V211H	G213C Q214P	G213C Q214P	G213C Q214P	V211H G213C Q214P	V211H G213C Q214P	V211H G213C Q214P	+S212	+S212	+S212	V211H +S212 G213C Q214P	V211H +S212 G213C Q214P	V211H +S212 G213C Q214P
Normalized luminescence values as shown in 2D	25	0.249203	0.121631	0.111116	9.54702	11.527	11.9014	1.20836	1.20532	1.16715	1.17566	1.07221	1.32201	28.9172	29.1782	28.2129	4.41438	4.95439	3.32621	2.67838	3.56228	4.18798
	5	0.217665	0.109162	0.132122	14.4374	12.2912	14.7283	4.15941	4.91991	3.40915	2.29231	2.11746	2.06552	29.0505	28.9863	27.4145	4.01157	3.79631	2.82733	3.0551	2.71266	3.11022
	1	0.31209	0.0906922	0.100553	15.7412	15.9137	12.3958	6.93296	8.87346	4.14559	3.89971	4.35732	3.35474	28.7023	29.5142	44.7968	5.4178	5.07265	3.86671	2.13119	2.05238	0.42935
	0.2	0.632708	0.123958	0.160219	14.8621	12.5627	13.0131	9.16184	9.88629	5.67094	3.63838	6.80786	7.0318	35.7026	38.3997	42.5846	4.35689	3.98585	4.03738	3.21481	2.81234	1.68505
	0.04	0.809778	0.445109	0.209987	13.1351	13.8984	11.3525	11.6914	11.5136	6.17963	0.695489	7.98426	8.45517	38.8781	40.056	45.4685	4.20976	4.28813	5.09582	1.87137	2.0942	1.06135
	0.008	1.56701	0.507857	0.546767	11.1751	13.6754	13.8054	11.0638	10.4188	4.53355	0.564398	3.63713	5.94712	27.9178	28.3333	34.9126	3.65316	4.23027	4.68323	2.95548	3.17632	0.346698

## Sheet: 3b
	Condition	% GFP + cells
	Untransfected R1	0
	Untransfected R2	0
	Untransfected R3	0
	enCas9-PolI5MΔ + tru-gBFP15 R1	0
	enCas9-PolI5MΔ + tru-gBFP15 R2	0
	enCas9-PolI5MΔ + tru-gBFP15 R3	0
	nCas9-PolI5MΔ + gBFP15 R1	0.00467
	nCas9-PolI5MΔ + gBFP15 R2	0.00206
	nCas9-PolI5MΔ + gBFP15 R3	0
	nCas9-PolI5MΔ + tru-gBFP15 R1	0.00389
	nCas9-PolI5MΔ + tru-gBFP15 R2	0.00767
	nCas9-PolI5MΔ + tru-gBFP15 R3	0.012

## Sheet: 3c
	Total substitution frequency per position
	cDNA Position	nCas9-PolI5MΔ + gBFP15 R1	nCas9-PolI5MΔ + gBFP15 R2	nCas9-PolI5MΔ + tru-gBFP15 R1	nCas9-PolI5MΔ + tru-gBFP15 R2	enCas9-PolI5MΔ + tru-gBFP15 R1	enCas9-PolI5MΔ + tru-gBFP15 R2	Untransfected R1	Untransfected R2
	161	2.45877e-05	0	0	0	0	0	0	1.14068e-05
	162	0	0	3.85766e-05	1.40748e-05	0	1.29226e-05	1.03517e-05	0.000118752
	163	1.43498e-05	1.19765e-05	3.51777e-05	0	0	1.59571e-05	0	0
	164	1.10866e-05	0	7.29107e-05	1.14418e-05	1.60307e-05	0	0	0
	165	0.00013861	5.45142e-05	8.11162e-05	4.18562e-05	6.40863e-05	0	0	0
	166	0	0	2.65314e-05	1.43667e-05	0	0	0	0
	167	1.59649e-05	0	0	0	1.01953e-05	0	0	0
	168	1.17618e-05	0	0.000136254	5.62259e-05	0	1.49832e-05	0	0
	169	0	2.41202e-05	0.000136858	1.37502e-05	0	2.78325e-05	1.01303e-05	0
	170	1.1356e-05	1.32319e-05	2.13002e-05	0	0	0	0	1.65885e-05
	171	0	0	2.17042e-05	2.47881e-05	0	0	1.03663e-05	0
	172	0	0	0	5.65101e-05	0	0	0	0
	173	3.32819e-05	2.93874e-05	8.54145e-05	4.38885e-05	1.82026e-05	2.96278e-05	0	0
	174	0	0	5.99762e-05	0	0	0	0	0.00010743
	175	0	8.50237e-05	0.000105353	0	0	0	0	1.48322e-05
	176	2.91374e-05	0.000134494	0.00123051	5.24162e-05	0	1.39648e-05	7.91167e-05	0
	177	0	0	1.40331e-05	2.73927e-05	0	0	1.1118e-05	0
	178	1.839e-05	6.22892e-05	1.23526e-05	2.03902e-05	0	4.7407e-05	0	0
	179	0	0	5.95219e-05	1.50168e-05	0	0	0	0
	180	0	1.67922e-05	4.04492e-05	1.83371e-05	0	0	0	0
	181	2.04798e-05	0	6.62458e-05	0	0	2.0779e-05	1.36331e-05	0
	182	7.86371e-05	3.48491e-05	5.45869e-05	0	0	0	1.05804e-05	0
	183	0.000201658	7.95685e-05	0.000178752	0	2.79032e-05	3.48393e-05	0	0
	184	3.50293e-05	0	0.000217787	0.000115957	0	0	0	0
	185	5.35169e-05	4.98969e-05	0.000108183	3.79766e-05	3.32121e-05	1.95908e-05	0	0
	186	1.0489e-05	4.55544e-05	0.000158053	4.97045e-05	1.71387e-05	0	0	1.98604e-05
	187	1.72278e-05	0.000265325	3.4063e-05	0.000115877	1.113e-05	3.00132e-05	0	0
	188	2.07575e-05	3.07021e-05	0.000129716	0.00027369	0	0	0	0
	189	0	6.75913e-05	7.90885e-05	2.18492e-05	3.02227e-05	1.04738e-05	0	0
	190	0	4.80447e-05	1.15071e-05	3.47419e-05	1.844e-05	0	1.03379e-05	0
	191	0	0	8.91005e-05	0	0	1.69529e-05	0	0
	192	2.65489e-05	5.10042e-05	6.46711e-05	7.37537e-05	0	0	0	0
	193	0.00012581	0.000542262	0.000514955	6.61207e-05	0	2.30235e-05	0	0
	194	0.000109599	0.000865344	0	0.000221031	0	0	0	0
	195	0.000785285	0.00144894	0.00670724	0.00167031	5.04317e-05	0	0	0
	196	0.000122778	0.000261705	3.27363e-05	1.36015e-05	0	0	1.22708e-05	0
	197	4.17442e-05	0.00035774	8.79037e-05	0.000519536	1.88057e-05	0	0	0
	198	1.99251e-05	0	7.30943e-05	1.02095e-05	0	0	0	0
	199	0.000114088	9.66336e-05	0.000164511	0.000169182	1.79782e-05	2.03053e-05	0	0
	200	1.06258e-05	0.000209996	7.40819e-05	1.4872e-05	0	1.63827e-05	0	1.30498e-05
	201	0.000128503	0.000234954	0	4.46952e-05	2.36189e-05	4.27973e-05	0	0
	202	0	0.000241462	4.04006e-05	0	0	1.34874e-05	0	1.99417e-05
	203	1.30874e-05	3.97963e-05	6.38165e-05	0	0	0	0	0
	204	0	0	0.000148618	0	1.04104e-05	1.7964e-05	0	0
	205	0.00012025	1.34665e-05	0.000121781	4.98594e-05	0	2.13318e-05	0	0
	206	8.91338e-05	0	0	0	0	2.83279e-05	0	1.3862e-05
	207	0	1.51892e-05	0.000134846	1.39148e-05	0.000238053	1.15929e-05	1.06667e-05	0
	208	5.80659e-05	0	0.000119234	1.04995e-05	0	0	0	0
	209	0	0	0	1.00027e-05	1.18764e-05	0	0	0
	210	1.03703e-05	1.6419e-05	5.08941e-05	2.47215e-05	3.13969e-05	0	0	0
	211	0	3.1001e-05	1.46604e-05	0	0	0	0	0
	212	3.2886e-05	0	0.000160036	0	1.45379e-05	0.00218703	0	0
	213	2.47227e-05	1.07348e-05	0.000113654	1.69016e-05	0	1.91454e-05	0	0
	214	0	0	3.16279e-05	0	0	0	0	1.04169e-05
	215	0	0	4.10391e-05	1.2542e-05	0	0	0	0
	216	0	0	8.1764e-05	6.72341e-05	0	0	0	0
	217	5.31175e-05	2.33161e-05	1.05786e-05	0	0	0	0	0
	218	2.27433e-05	4.39122e-05	6.6511e-05	0.000159024	1.49422e-05	0	0	0
	219	0	1.69764e-05	0.000111408	4.89947e-05	1.00183e-05	3.10452e-05	0	1.31052e-05
	220	1.17889e-05	0	0.000101867	1.18277e-05	0	1.01026e-05	0	0
	221	1.40312e-05	0	9.55073e-05	0	1.6576e-05	1.59207e-05	0	0
	222	0.000140799	0.00023189	5.8245e-05	8.44407e-05	2.28884e-05	0	0	1.46247e-05
	223	0	0	0	0	2.67165e-05	0	0	0
	224	0	3.00674e-05	3.15088e-05	1.97588e-05	2.41941e-05	1.5836e-05	0	1.83039e-05
	225	0	0	2.58552e-05	2.36875e-05	0	0	0	0
	226	1.02756e-05	0	2.80609e-05	2.52418e-05	0	0	0	0
	227	1.06782e-05	0	3.43345e-05	0	0	5.594e-05	0	0
	228	5.11661e-05	2.13825e-05	7.73715e-05	0	0	0	0	1.74871e-05
	229	2.06966e-05	0	0.000118387	1.75498e-05	0	0	0	0
	230	0	0	0	0	0	2.40327e-05	0	0
	231	0	0	9.924e-05	4.73316e-05	0	1.8996e-05	1.14212e-05	0
	232	0	0	9.36106e-05	2.53668e-05	0	0	0	1.37118e-05
	233	2.19666e-05	0	0	0	1.05845e-05	1.55265e-05	0	1.03911e-05
	234	0	0	7.20264e-05	0	0	0	0	0
	235	0	0	0	0	0	0	0	0
	236	1.7481e-05	1.01888e-05	0	2.6303e-05	1.1641e-05	1.77446e-05	0	0
	237	0	0	6.82047e-05	3.61656e-05	0	3.02974e-05	2.08465e-05	0
	238	3.78098e-05	0	0	0	0	0	0	0
	239	3.40939e-05	0	1.16683e-05	2.21182e-05	0	1.67216e-05	0	0
	240	0	0	6.95786e-05	2.30517e-05	0	0	0	7.87734e-05
	241	2.51527e-05	2.4246e-05	0.00013217	3.398e-05	0	2.58977e-05	0	0
	242	0	0	2.83861e-05	1.12523e-05	0	0	0	0
	243	0	0	9.95512e-05	0	0	0	0	0
	244	0	0	0.000136783	0	0	0	0	1.00286e-05
	245	0	0	0	4.40453e-05	0	0	1.78595e-05	0
	246	1.08221e-05	1.62356e-05	0.00010813	0	0	3.16579e-05	8.76285e-05	0
	247	0	0	9.92553e-05	0	0	0	0	0
	248	1.88342e-05	2.28688e-05	0	3.06489e-05	1.5504e-05	2.19112e-05	0	1.16612e-05
	249	0	1.66386e-05	5.69066e-05	1.76899e-05	0	0	0	0
	250	0	0	2.42791e-05	1.25367e-05	1.05907e-05	0	0	2.70355e-05
	251	0	6.04579e-05	0	2.80729e-05	1.38137e-05	0	0	0
	252	1.21372e-05	0	2.57746e-05	3.63393e-05	1.63355e-05	1.02962e-05	0	0
	253	0.000106651	1.01613e-05	7.1175e-05	2.64391e-05	1.72872e-05	0	0	0
	254	1.30356e-05	1.19148e-05	4.74318e-05	1.01133e-05	0	1.92793e-05	0	0
	255	0	1.77537e-05	6.36144e-05	1.14631e-05	0	1.19066e-05	0	0
	256	1.60604e-05	0	1.20363e-05	0	1.53826e-05	1.14291e-05	1.18776e-05	0
	257	0	0	1.39517e-05	0	1.845e-05	0	0	0
	258	0	2.59713e-05	7.54614e-05	2.43257e-05	0	1.29386e-05	0	0
	259	0	0	2.1487e-05	0	0	0	0	0
	260	1.78987e-05	0	0.000106758	2.11752e-05	0	2.09683e-05	1.33554e-05	0
	261	0	1.52603e-05	7.05355e-05	1.27981e-05	0	2.16658e-05	0	0
	262	6.13491e-05	0	0.000183608	4.81653e-05	2.99096e-05	0	0	0
	263	0	1.16574e-05	9.81853e-05	0	0	3.07017e-05	0	0
	264	0	0	8.99507e-05	0	2.55194e-05	1.06545e-05	0	0
	265	1.59388e-05	0	3.47796e-05	0	0	0	0	0
	266	2.66372e-05	0	4.25531e-05	0	0	1.51801e-05	0	0
	267	0	0	0.000122685	0	0	0	0	0
	268	3.1186e-05	6.65192e-05	0.000124688	1.98712e-05	0	2.70112e-05	0	2.21195e-05
	269	0	2.25239e-05	7.37188e-05	0	0	2.06386e-05	0	1.73389e-05
	270	0	0	0.000114411	1.30158e-05	0	0	1.29604e-05	0
	271	2.33977e-05	2.33963e-05	0.000123388	0	0	1.23745e-05	0	0
	272	1.28701e-05	0	2.75435e-05	0	0	0	0	1.46838e-05
	273	0	3.00697e-05	5.07043e-05	3.32393e-05	0	0	0	0
	274	0	0	5.59166e-05	2.23593e-05	0	0	0	0

## Sheet: 3d
Reference	Variant	Position	Frequency	Condition
T	C	182	2.48371e-05	nCas9 + gRNA
T	G	182	1.04021e-05	nCas9 + gRNA
C	T	183	2.20269e-05	nCas9 + gRNA
G	C	186	1.02763e-05	nCas9 + gRNA
A	G	187	0.000155071	nCas9 + gRNA
C	G	188	2.04253e-05	nCas9 + gRNA
G	A	195	0.000151941	nCas9 + gRNA
C	A	197	1.44612e-05	nCas9 + gRNA
C	T	197	0.000478974	nCas9 + gRNA
T	C	182	3.48491e-05	nCas9 + tru-gRNA
C	G	183	7.95685e-05	nCas9 + tru-gRNA
T	A	185	4.98969e-05	nCas9 + tru-gRNA
G	A	186	4.55544e-05	nCas9 + tru-gRNA
A	C	187	2.42153e-05	nCas9 + tru-gRNA
A	G	187	0.000221212	nCas9 + tru-gRNA
A	T	187	1.98978e-05	nCas9 + tru-gRNA
C	A	188	3.07021e-05	nCas9 + tru-gRNA
C	G	189	3.51517e-05	nCas9 + tru-gRNA
C	T	189	3.24396e-05	nCas9 + tru-gRNA
A	G	190	4.80447e-05	nCas9 + tru-gRNA
C	T	192	5.10042e-05	nCas9 + tru-gRNA
C	A	193	0.000542262	nCas9 + tru-gRNA
T	A	194	0.000278013	nCas9 + tru-gRNA
T	C	194	0.000587331	nCas9 + tru-gRNA
G	A	195	0.000828719	nCas9 + tru-gRNA
G	C	195	0.000368495	nCas9 + tru-gRNA
G	T	195	0.000251721	nCas9 + tru-gRNA
A	G	196	0.000261705	nCas9 + tru-gRNA
C	G	197	0.000226717	nCas9 + tru-gRNA
C	T	197	0.000131023	nCas9 + tru-gRNA

## Sheet: 3e
	Condtions
	nCas9-PolI5MΔ + gBFP15	nCas9-PolI5MΔ + tru-gBFP15	enCas9-PolI5MΔ + tru-gBFP15	Untransfected
% of reads with indels	0.00478013	0.00133631	0.000140953	8.96029e-05
	0.00549941	0.000687127	0.000153638	0.000121882

## Sheet: 4b
sense	-19	-18	-17	-15	-14	-13	-11	-6	-5	-3	-2	-1	3	4	5	10
	0.00123851	0.0132296	0.0055147	9.6983e-05	0.00649851	0.00150611	0.00021565	0.00256166	0.00011211	0.00019915	0.00056772	0.00256166	0	0.00049783	0.00026794	0.00016223	% GFP + cells
antisense	-2	-1	1	3	6	8	14	17
	0.00049181	0.00011211	0.00033798	0.00056739	0.0004902	0.00010285	0.00565217	0.00010972	% GFP + cells

[truncated: 12 more sheets: 4c, 4d, 4e, 4f, 4g, S4b, S6a,b, S7a,b, S8b, S9b, S10a, S10b]
